# Supplementary material for: Ultra-Wideband Radar for Simultaneous and Unobtrusive Monitoring of Respiratory and Heart Rates in Early Childhood: A Deep Transfer Learning Approach
Source: Sensors (Basel). 2023 Sep 5;23(18):7665. doi: 10.3390/s23187665 (PMC10535330; doi:10.3390/s23187665)
Supplement: Supplementary file 1 [file sensors-23-07665-s001.zip]

Archive with 1 entries (1 files):
- sensors-2539517-supplementary.pdf
